# Supplementary material for: The Voltage-Gated Hv1 H+ Channel Is Expressed in Tumor-Infiltrating Myeloid-Derived Suppressor Cells
Source: Int J Mol Sci. 2023 Mar 25;24(7):6216. doi: 10.3390/ijms24076216 (PMC10094655; doi:10.3390/ijms24076216)
Supplement: Supplementary file 1 [file ijms-24-06216-s001.zip]

Archive with 1 entries (1 files):
- ijms-2274878-supplementary.pdf
